# Supplementary material for: Physicians’ perception of task sharing with non-physician health care workers in the management of uncomplicated hypertension in Nigeria: A mixed method study
Source: PLoS One. 2023 Sep 27;18(9):e0291541. doi: 10.1371/journal.pone.0291541 (PMC10529560; doi:10.1371/journal.pone.0291541)
Supplement: S1 File — (ZIP) [file pone.0291541.s002.zip]

Archive with 1 entries (1 files):
- Themes and Sub-themes for the assessment of task sharing study---- report (1).pdf
